# Supplementary material for: Silymarin Synergizes with Antiviral Therapy in Hepatitis B Virus-Related Liver Cirrhosis: A Propensity Score Matching Multi-Institutional Study
Source: Int J Mol Sci. 2024 Mar 7;25(6):3088. doi: 10.3390/ijms25063088 (PMC10970014; doi:10.3390/ijms25063088)
Supplement: Supplementary file 1 [file ijms-25-03088-s001.zip]

Archive with 1 entries (1 files):
- ijms-2872287-supplementary.pdf
